# Supplementary material for: Changes in Mental Health and Preventive Behaviors before and after COVID-19 Vaccination: A Propensity Score Matching (PSM) Study
Source: Vaccines (Basel). 2021 Sep 19;9(9):1044. doi: 10.3390/vaccines9091044 (PMC8473427; doi:10.3390/vaccines9091044)
Supplement: Supplementary file 1 [file vaccines-09-01044-s001.zip]

Archive with 1 entries (1 files):
- vaccines-1366348-supplementary.pdf
